# Supplementary material for: Genome-Wide Analysis of Heat Shock Protein Family and Identification of Their Functions in Rice Quality and Yield
Source: Int J Mol Sci. 2024 Nov 6;25(22):11931. doi: 10.3390/ijms252211931 (PMC11593806; doi:10.3390/ijms252211931)
Supplement: Supplementary file 1 [file ijms-25-11931-s001.zip]

Archive with 1 entries (1 files):
- ijms-3255139-supplementary.pdf
